# Supplementary material for: Bacterial Diversity in Two Neonatal Intensive Care Units (NICUs)
Source: PLoS One. 2013 Jan 23;8(1):e54703. doi: 10.1371/journal.pone.0054703 (PMC3553055; doi:10.1371/journal.pone.0054703)
Supplement: Table S5 — QIIME-compatible text-formatted OTU table. (GZ) [file pone.0054703.s005.gz]

Archive with 1 entries (1 files):
- NICU.txt
